# Supplementary material for: Copy number amplification of ENSA promotes the progression of triple-negative breast cancer via cholesterol biosynthesis
Source: Nat Commun. 2022 Feb 10;13:791. doi: 10.1038/s41467-022-28452-z (PMC8831589; doi:10.1038/s41467-022-28452-z)
Supplement: Supplementary file 4 — Source Data [file 41467_2022_28452_MOESM4_ESM.zip]

Archive with 2 entries (2 files):
- Source Data.xlsx
- Uncropped gel images.pdf
