# Supplementary material for: Copy number amplification of ENSA promotes the progression of triple-negative breast cancer via cholesterol biosynthesis
Source: Nat Commun. 2022 Feb 10;13:791. doi: 10.1038/s41467-022-28452-z (PMC8831589; doi:10.1038/s41467-022-28452-z)
Supplement: Supplementary file 4 — Source Data [file 41467_2022_28452_MOESM4_ESM.zip › Source Data.xlsx]

## Sheet: Figure 1d
	Figure 1d
	Clinical subtype
		Down	Norm	Up	Amp
	HR+HER2-	1.91388	27.4322	61.0845	9.56938
	HR+HER2+	3.16456	26.5823	54.4304	15.8228
	HR-HER2+	2.32558	25.5814	51.1628	20.9302
	TNBC	0	18.0723	54.2169	27.7108
	PAM50 subtype
		Down	Norm	Up	Amp
	Luminal A	1.68675	31.8072	56.8675	9.63855
	Lumianl B	4.16667	16.6667	70.3125	8.85417
	HER2	4.47761	23.8806	55.2239	16.4179
	Basal	0	10.3704	57.037	32.5926
	Normal	0	72.7273	27.2727	0

## Sheet: Figure 1g
	Figure 1g
	FUSCC
	Down	Norm	Gain	Amp
	6.21544	6.24725	6.45762	6.59812
	5.63877	6.56857	5.24426	7.02294
	6.08045	6.70268	6.91811	6.47124
	5.69914	6.06414	6.78409	6.79418
	6.41373	6.7687	7.3558	7.2514
	6.5458	6.40989	6.80596	6.93043
	6.51801	6.72197	6.67704	7.56862
	6.05874	6.84682	6.8383	6.74159
	5.94852	6.31755	6.88974	6.03075
		6.00081	6.96476	6.79509
		6.31436	7.01871	7.42314
		5.97534	6.75482	7.0564
		6.00944	6.46577	7.77348
		7.23341	7.04547	7.00888
		6.71617	6.00567	6.0016
		7.09978	6.60923	7.46406
		7.44902	7.77596	7.17818
		7.59071	6.40169	6.48671
		6.02792	5.90449	6.5425
		6.38715	6.44752	7.27946
		5.95802	6.40764	6.95664
		7.0285	6.97438	7.08888
		6.42174	7.5647	7.35955
		6.55823	6.65254	6.6016
		7.08287	6.4922	6.50802
		5.68571	6.60253	7.14199
		6.07062	7.54415	6.6269
		7.26178	6.73537	7.35482
		6.75077	6.77109	6.15071
		5.88236	6.44393	6.6442
		6.37787	7.66204	7.01908
		6.3709	6.1612	7.53987
		6.48259	6.09561	7.17219
		6.51083	6.78516	7.73503
		5.62073	6.62774	7.10051
		6.18963	6.743	7.8087
		6.52555	6.26412	8.24748
		6.69686	6.43319	5.99613
		6.6874	6.44533	7.4986
		6.83357	6.36778	6.82453
		5.9401	6.96261	7.13948
		5.4795	6.35448	6.79882
		6.23963	6.10171	6.83451
		6.53031	6.21887	6.69011
		6.24434	6.83582	6.39687
		6.70231	7.29562	7.24902
		6.52032	7.21346	7.19564
		5.86669	7.06797	6.76271
		6.83912	7.37325	6.78052
		6.3376	7.36523	6.78714
		6.07952	5.63357	7.86799
		6.31699	6.78122	6.81391
		6.75236	6.50465	6.90316
		6.08672	5.75548	8.38579
		6.36208	6.84316	8.77876
		6.72294	6.61611	6.69871
		6.46344	7.09219
		7.43177	6.24889
		6.34614	7.47809
		6.12484	5.75506
		5.81243	6.99849
		6.39394	6.63142
		6.34463	6.99137
		6.89438	6.74322
			6.27984
			6.41268
			5.90563
			6.73175
			6.5993
			6.9123
			6.96665
			6.40778
			6.44657
			6.72803
			6.77419
			6.73812
			5.85947
			6.94011
			6.92177
			7.27668
			7.74295
			6.36501
			6.60343
			6.67175
			6.56763
			6.08585
			7.13824
			6.59804
			6.22572
			6.63256
			6.66759
			7.54089
			6.57741
			6.93419
			6.80877
			6.85227
			6.70109
			6.93355
			6.09851
			6.20092
			6.60699
			6.95306
			6.79258
			6.84741
			7.16463
			6.75853
			6.54074
			6.95136
			6.43091
			6.68292
			6.3517
			6.04552
			6.71242
			6.52316
			7.19509
			6.66306
			6.11757
			6.07903
			6.30159
			6.67371
			7.12259
			7.17579
			6.80719
			6.59378
			6.00271
			6.7991
			6.14007
			6.66558
			6.54172
			6.77553
			6.28782
			6.4392
			6.76039
			6.91491
			6.49679
			6.80958
			6.0707
			6.87106
			5.43048
			6.70095
			6.55548
			6.07322
			7.24276
			6.06322
			6.99294
			6.54321
			5.91141
			6.59799
			6.17311
			7.28763
			6.34481
			6.69862
			6.58454
			6.34591
			6.76556
			6.00869
			6.42758
			6.7564
			6.00609
			6.54993
			6.98107
			6.92169
			6.57767
			6.79404
			6.476
			7.58356
			6.91142
			6.67124
			7.18076
			6.15041
			7.15236
			6.26494
			6.7187

## Sheet: Figure 1h
	Figure 1h
	FUSCC
	Normal	Tumor
	6.39429	7.03354
	6.32186	6.24725
	6.18785	6.56857
	6.42069	7.3558
	6.17538	6.06414
	6.38069	6.8383
	6.46353	6.88974
	6.16774	7.01871
	6.30392	7.04547
	6.29228	6.47124
	6.21785	6.79418
	6.05084	8.68105
	5.8713	6.31118
	6.43634	5.90449
	6.01594	6.00081
	6.60157	6.40764
	6.60737	6.97438
	6.37421	6.03075
	6.38375	6.4922
	6.24751	6.50864
	6.23977	7.66204
	6.38196	6.09561
	6.42744	7.22651
	6.38031	6.71617
	6.25868	6.62774
	6.45362	7.46406
	6.07222	6.743
	6.24492	6.44533
	6.31246	6.48671
	6.32382	6.95664
	6.21662	6.28613
	6.35134	6.41373
	6.27274	6.96261
	6.09204	6.02792
	5.88413	7.29562
	6.35733	7.08888
	6.13541	6.50802
	6.35703	6.6269
	6.15916	6.38715
	6.6935	6.78122
	6.29473	5.95802
	5.8495	6.24889
	6.18388	6.15071
	6.05504	6.99849
	6.2225	6.6442
	6.17882	7.01908
	6.34584	6.74322
	6.40189	6.41268
	6.1378	7.53987
	5.96382	6.75077
	6.39304	6.44657
	6.14667	6.72803
	6.38921	7.1324
	6.03925	5.85947
	6.64379	6.47149
	6.21272	5.99613
	6.26531	7.4986
	6.28953	6.67175
	5.95333	6.46518
	6.55774	6.59804
	6.79809	6.22572
	8.0594	7.54089
	6.42688	6.83451
	6.20305	6.70109
	5.85712	6.09851
	6.36251	6.60699
	6.47769	6.18963
	5.83185	6.54074
	6.25044	6.3517
	6.11717	6.52316
	6.37352	6.66306
	6.24094	6.69686
	6.32592	6.39687
	6.2297	6.00271
	6.28958	6.14007
	6.30728	6.54173
	6.55404	6.3844
	6.23534	6.28782
	6.05335	7.19564
	6.12046	6.91491
	6.2806	5.43048
	6.132	6.55548
	6.17707	6.07322
	6.26713	6.06322
	6.74058	6.05874
	6.29054	6.92169
	6.13597	6.476
	6.40746	7.58356

## Sheet: Figure 2b
	Figure 2b
	BT549
		shCtrl						shENSA#1						shENSA#2
	1	1.05724	1.00924	1.04531	0.993326	0.964725	0.930155	1.03469	1.08809	0.953225	0.990976	1.00613	0.926898	1.10287	1.09499	0.970063	0.943452	0.989775	0.898854
	2	1.09762	1.08982	1.13633	1.11179	1.13907	1.1142	1.10241	1.08138	1.07484	1.10249	1.0245	1.0279	1.10459	1.16669	1.08431	1.07601	1.10714	1.08324
	3	1.31664	1.56336	1.69691	1.56137	1.47979	1.43925	1.49193	1.50335	1.40773	1.24679	1.20358	1.3665	1.39263	1.34582	1.42294	1.35888	1.43871	1.34705
	4	2.92875	3.2165	3.39507	3.34756	3.02251	3.83229	2.2565	2.52482	2.25132	2.11753	2.17272	2.43587	2.68656	2.5897	2.7879	2.58523	2.56337	2.54077
	5	4.69057	4.72887	4.67938	4.4829	4.35557	5.15863	2.7114	2.89445	2.8629	2.84229	2.91779	2.72928	2.92473	2.89368	2.64433	3.0393	3.02673	3.07256
	6	6.20866	6.2298	6.28676	6.26164	6.15867	6.14375	3.75503	3.82358	3.43364	3.75453	3.69642	4.29175	4.67217	4.52113	4.54922	4.3866	4.51103	4.39842
	MDA-MB-231
		shCtrl						shENSA#1						shENSA#2
	1	1.08404	0.986409	1.00736	0.965461	0.981172	0.975561	1.01069	1.01667	1.01388	0.982405	0.989974	0.986389	1.05281	0.981755	0.971001	1.03092	0.987517	0.975994
	2	1.4798	1.46222	1.52805	1.3616	1.49888	1.50823	1.33657	1.39234	1.39234	1.41943	1.39314	1.31386	1.36278	1.40004	1.35471	1.47494	1.32091	1.28519
	3	2.36147	2.25449	2.25711	2.30312	2.24102	2.53429	1.68196	1.67678	1.57161	1.64093	1.60906	1.76602	1.41809	1.47417	1.55598	1.49491	1.53678	1.53294
	4	3.44626	3.27531	3.22631	3.42344	3.28205	3.43167	1.72698	1.81821	1.84888	1.72937	1.81462	1.61224	1.62089	1.60169	1.53294	1.69426	1.59439	1.58978
	5	6.06097	5.97382	6.0808	5.81035	5.77407	5.98728	2.78029	2.71137	2.59465	2.62014	2.64405	2.70062	2.53159	2.65143	2.55963	2.57692	2.67217	2.47398
	6	8.81633	8.33641	8.31658	8.22382	8.27843	8.8182	3.01653	2.92929	3.01056	2.9018	3.04362	2.88148	3.06126	3.14769	3.28481	2.87306	2.83157	2.72326

## Sheet: Figure 2c
	Figure 2c
	BT549					MDA-MB-231
	shCtrl	shENSA#1	shENSA#2		shCtrl	shENSA#1	shENSA#2
	162	31	39		215	10	23
	150	42	44		170	12	31
	164	36	58		228	15	21

## Sheet: Figure 2d
	Figure 2d
	BT549					MDA-MB-231
	shCtrl+vector	shCtrl+ENSA	shENSA+vector	shENSA+ENSA		shCtrl+vector	shCtrl+ENSA	shENSA+vector	shENSA+ENSA
	155	159	44	149		220	245	30	210
	144	164	51	160		238	249	41	224
	153	166	53	137		233	260	35	219

## Sheet: Figure 2e
	Figure 2e
	BT549
		shCtrl+Vec						shCtrl+ENSA						shENSA+Vec						shENSA+ENSA
	1	0.992833	0.994435	1.02248	1.01527	0.996572	0.978409	1.00661	0.969418	1.017	0.969965	1.04161	0.995397	1.07766	0.983008	0.978795	0.984412	0.968684	1.00744	0.960076	1.02801	0.980376	1.01908	1.02964	0.982812
	2	1.13627	1.14615	1.15096	1.14642	1.14936	1.22014	1.16494	1.21034	1.13541	1.20432	1.23905	1.1953	1.13664	1.10097	1.05294	1.0139	1.03272	1.04789	1.11355	1.09135	1.06212	1.05238	1.09812	1.08188
	3	1.60237	1.67422	1.60077	1.56684	1.64003	1.60638	1.75835	1.72663	1.67002	1.66456	1.64432	1.7805	1.18551	1.18438	1.26527	1.21219	1.20208	1.15265	1.56503	1.81215	1.58858	1.78049	1.56097	1.48951
	4	2.74799	2.69841	2.60995	2.6014	2.56977	2.7826	2.96344	2.96825	2.94594	2.9735	2.93018	3.01419	1.68606	1.62	1.56697	1.57371	1.60696	1.62314	2.66558	2.48867	2.4131	2.56944	2.66862	2.50405
	5	4.70106	4.10133	4.3784	4.3963	4.76116	4.48204	4.81263	4.74864	5.08965	4.88674	5.11344	4.90069	2.3604	2.26918	2.38203	2.16262	2.19093	2.69541	4.04913	4.34037	4.34781	3.9931	4.55298	4.23142
	6	6.44206	6.2241	6.50093	6.68726	6.13752	6.28256	6.66451	6.14193	6.54884	6.7542	6.57919	6.89148	3.10293	3.00711	3.1411	3.75012	3.47373	3.44233	6.50318	5.93558	6.39599	6.41413	6.2187	5.9705
	MDA-MB-231
		shCtrl+Vec						shCtrl+ENSA						shENSA+Vec						shENSA+ENSA
	1	0.993679	1.02857	0.956108	1.00627	1.02745	0.987926	1.013	0.998358	0.977596	1.05585	0.992859	0.962333	1.01636	1.02411	0.984847	0.986124	0.973999	1.01456	1.0096	1.00087	1.02284	0.975154	0.995315	0.99622
	2	1.76045	1.71483	1.70302	1.66429	1.61473	1.58454	1.87016	1.70935	1.65541	1.65045	1.61869	1.69347	1.34887	1.56621	1.48618	1.50013	1.50377	1.53165	1.76073	1.62084	1.57496	1.52101	1.56398	1.57496
	3	2.44146	2.28031	2.14838	2.24421	2.17529	2.07224	2.76864	2.35788	2.22784	2.14082	2.28873	2.23876	1.94736	1.83756	1.81904	1.85609	1.80119	1.86417	2.13323	2.04341	2.1539	2.33967	2.32029	2.01305
	4	3.3806	3.7316	3.57948	3.43524	3.05027	3.19401	3.09173	4.11604	3.60829	4.01677	3.98649	3.73188	2.39729	2.45512	2.19518	2.3532	2.18831	2.27591	3.90982	3.21357	3.19367	2.95135	3.13178	3.46588
	5	5.04231	6.03584	6.73441	6.4707	6.14968	5.92176	5.68207	6.27097	6.84631	6.88369	6.51727	6.88728	3.22901	3.52012	3.69217	3.81843	3.46988	3.7417	5.19009	6.41511	5.79895	5.98835	6.27296	5.724
	6	8.13864	6.67874	7.76843	7.7343	8.2092	7.6726	8.20031	8.04777	7.93394	7.31365	8.54376	7.97365	3.51219	3.79132	4.07087	4.20255	4.3824	3.99744	7.362	7.39606	7.94637	7.67659	7.23217	7.37182

## Sheet: Figure 2f
	Figure 2f
	BT549			MDA-MB-231
	shCtrl	shENSA		shCtrl	shENSA
	4.85	15.55		1.69	11.45
	4.26	12.65		1.45	10.46
	4.74	13.78		1.71	10.12

## Sheet: Figure 3a
	Figure 3a
	GSEA
		NES
	CHOLESTEROL_HOMEOSTASIS	-1.71919
	MYC_TARGETS_V2	-1.54591
	INFLAMMATORY_RESPONSE	-1.53029
	KRAS_SIGNALING_DN	-1.52645
	INTERFERON_GAMMA_RESPONSE	-1.50728
	ESTROGEN_RESPONSE_LATE	-1.44264
	ALLOGRAFT_REJECTION	-1.43533
	BILE_ACID_METABOLISM	-1.3713
	UV_RESPONSE_UP	-1.36575
	MTORC1_SIGNALING	-1.33814
	ADIPOGENESIS	-1.32377
	OXIDATIVE_PHOSPHORYLATION	-1.32295
	TNFA_SIGNALING_VIA_NFKB	-1.32277

## Sheet: Figure 3e
	Figure 3e
	BT549
		shCtrl				shENSA#1				shENSA#2
	ENSA	0.926599	1.00401	1.14301	0.940417	0.224204	0.251618	0.225151	0.221567	0.324647	0.255061	0.254258	0.21407
	FDPS	0.959995	1.03449	0.98369	1.02363	0.456651	0.492355	0.465771	0.451603	0.706739	0.785315	0.822319	0.753205
	DHCR7	0.935483	1.07437	1.00834	0.98675	0.243668	0.246646	0.238621	0.230529	0.712557	0.75728	0.831514	0.834474
	FDFT1	0.730349	1.05596	1.14731	1.13016	0.517879	0.434169	0.445709	0.407204	0.567192	0.606751	0.574048	0.583547
	HMGCR	1.00213	0.96919	1.0233	1.00616	0.672391	0.600076	0.605022	0.628832	0.695977	0.684369	0.743564	0.603585
	ACAT2	1.06115	1.00629	0.886307	1.05662	0.554251	0.603189	0.538439	0.593135	0.75695	0.609154	0.634184	0.587376
	EBP	1.09695	1.04876	0.921197	0.943595	0.568289	0.514377	0.530313	0.508581	0.683135	0.597989	0.626736	0.591294
	MVD	0.901561	1.02416	1.08512	0.998065	0.409686	0.394119	0.502194	0.417706	0.462147	0.483664	0.461464	0.496376
	MVK	0.939457	0.997863	1.05005	1.01588	0.342196	0.358201	0.350585	0.347569	0.80547	0.825496	0.813251	0.776988
	LSS	0.992029	0.941308	1.08569	0.986364	0.419075	0.441735	0.379707	0.362951	0.582192	0.595455	0.571289	0.550214
	HMGCS1	0.861724	1.05076	1.01088	1.09252	0.691889	0.686802	0.66494	0.650314	0.842088	0.841122	0.873341	0.827013
	SREBF2	1.02882	0.782937	1.0201	1.21701	0.306665	0.245825	0.299934	0.235349	0.34304	0.517412	0.540863	0.420272
	MDA-MB-231
		shCtrl				shENSA#1				shENSA#2
	ENSA	0.976003	1.04063	1.01443	0.970577	0.085028	0.077104	0.082937	0.085923	0.259796	0.263365	0.244036	0.267703
	FDPS	1.01777	1.00517	0.927792	1.05357	0.265714	0.273522	0.324066	0.305199	0.571749	0.469178	0.533914	0.532821
	DHCR7	0.968563	0.973881	1.04614	1.01339	0.126172	0.12728	0.126369	0.133173	0.76353	0.773245	0.786393	0.672504
	FDFT1	0.976343	1.02885	0.993985	1.00154	0.35237	0.316325	0.326602	0.323305	0.967681	0.930421	0.966005	0.813131
	HMGCR	1.05678	1.07142	0.849199	1.04003	0.560408	0.509241	0.555806	0.508899	0.72448	0.741844	0.598869	0.705868
	ACAT2	0.950484	1.03623	0.969089	1.0477	0.292399	0.27664	0.327196	0.337036	0.607219	0.626448	0.593808	0.625744
	EBP	1.04449	0.867904	1.09228	1.00993	0.565811	0.556555	0.589259	0.50466	0.745785	0.718005	0.700413	0.794336
	MVD	1.15348	1.07783	0.870052	0.92447	0.340225	0.373886	0.327975	0.333922	0.640507	0.595477	0.60653	0.603209
	MVK	1.0455	1.0471	1.05527	0.86561	0.288123	0.267801	0.270697	0.262134	0.775117	0.782096	0.854841	0.740223
	LSS	1.06545	1.04246	0.969042	0.929104	0.469026	0.415432	0.416533	0.35937	0.782277	0.720554	0.767017	0.694393
	HMGCS1	0.816	1.089	1.18621	0.948765	0.60148	0.533873	0.566659	0.601255	0.613	0.669	0.584125	0.621921
	SREBF2	1.06988	1.03455	0.96746	0.933859	0.177296	0.327808	0.274375	0.175262	0.325019	0.396197	0.314534	0.367761

[truncated: 33 more sheets: Figure 3g, Figure 3h, Figure 3j, Figure 4a, Figure 4d, Figure 4e, Figure 4f, Figure 4g, Figure 5b, Figure 5c, Figure 5d, Figure 6a, Figure 6b, Figure 6d, Figure 6f, Figure 6g, Figure 6i, Figure 6j, Figure 7b, Figure S3b …]
